# Supplementary material for: Functional phosphatome requirement for protein homeostasis, networked mitochondria, and sarcomere structure in C. elegans muscle
Source: J Cachexia Sarcopenia Muscle. 2017 May 15;8(4):660–72. doi: 10.1002/jcsm.12196 (PMC5566650; doi:10.1002/jcsm.12196)
Supplement: Supplementary file 1 — Dataset 1. Full list of phosphatases screened. [file JCSM-8-660-s001.xlsx]

## Sheet: all genes screened
					Subcellular phenotype				Developmental phenotypes						Orthologues		Tissue Expression¹
Genetic loci¹	Sequence name¹·²	RNAi bacteria clone	Phosphatase Group¹·²	Description¹	Cytosolic proteases (PD55)	Mitochondria (CB5600)	Sarcomere (PJ727)	Develop phenotype	observed in PD55 in this study	observed in PJ727 in this study	observed in CB5600 in this study	observed by others in response to RNAi	known mutant phenotype	Other phenotype observed with different RNAi clone, delivery method or mutant background?	used homolog description from wormbase in protein atlas	expressed in human skeletal muscle/antibody available?	muscle¹	neurons¹
ccr-4	ZC518.3	IV-6H03		Glucose-repressible alcohol dehydrogenase transcriptional effector CCR4					Gro, short	short	short	shortened lifespan			CNOT6L	strong	pharynx	Yes
cdc-14	C17G10.4a	11037 D7							Gro, Ste (F2)	Gro, low brood size (F2)	low broodsize (F2)		wt
cdc-25.1*†‡	K06A5.7	I-3I13	DSP	M-phase inducer phosphatase					Ste, Emb, Gro	Ste, Emb, Gro	Ste, Emb, Gro	wt	wt		CDC25A	weak
cdc-25.2	F16B4.8	10013 D9	DSP	M-phase inducer phosphatase					Emb, Gro	Emb, Gro	Emb, Gro				CDC25C	no, nuclear	pharynx	Yes
cdc-25.4	R05H5.2	II-7M23	DSP	M-phase inducer phosphatase								wt	Ste, Let		CDC25C	no, nuclear
cel-1	C03D6.3	I-4F20	DSP	mRNA capping enzyme, guanylyltransferase (alpha) subunit					Gro, small/Dpy and sick, Bmd	Gro, small/Dpy and sick, Bmd	Gro, small/Dpy and sick, Bmd	Dpy, sluggish, molt defect			RNGTT	strong	pharynx	Yes
clr-1	F56D1.4	II-4M08	RPTP	Protein tyrosine phosphatase					clr, sluggish, Ste, Unc	clr, sluggish, Ste, Unc, Rup	clr, sluggish, Ste, Unc	Egl, Clr, sluggish			PTPRE	strong
col-53	M01A12.1	I-2H13	cPTP	collagen								wt
daf-18	T07A9.6	10022 F10	DSP	PTEN					low broodsize						PTEN	no	Yes	Yes
dep-1	F44G4.8	II-6D07	RPTP	class III receptor protein tyrosine phosphatase								wt			PTPRJ/DEP1	moderate
eak-6	F10G8.4	I-5C17	cPTP	Protein tyrosine phosphatase, enhancer to akt-1 null								Emb			PTPRK	unknown
egg-3*	F44F4.2	II-7F13	cPTP	EGG sterile (unfertilizable, Alternative splicing factor SRp55/B52/SRp75					Ste	Ste		Emb, Ste,	Ste, Let		PTPRG	unknown
egg-5*†‡	R12E2.10	I-1F24	cPTP	Protein tyrosine phosphatase					Emb, Ste	Emb, Ste	Emb, Ste	Emb, Ste	wt		PTPN7	moderate
gfi-2	K02A11.1	I-4J10		Myosin phosphatase, regulatory subunit					Gro, small	Gro, small	Gro, small, Puv	Dpy, Rup, Let			PPP1R16A	moderate
gsp-1	F29F11.6	10002 H10	STP	Serine/threonine specific protein phosphatase PP1					Gro, Ste/Egl	Gro, Ste/Egl	Gro, Ste/Egl	wt	Let, Ste		PPP1CB	weak	Yes	Yes
gsp-2	F56C9.1	11008 C12	STP	Serine/threonine specific protein phosphatase PP1, catalytic subunit					small, Gro	small, Gro		Egl, Emb, Sick	Let, Ste		PPP1CA	no	Yes	Yes
gsp-3	W09C3.6	I-2G09	STP	Serine/threonine specific protein phosphatase PP1, catalytic subunit							low brood size	wt	wt		PPP1CB	weak
gsp-4	T03F1.5	I-1L09	STP	Serine/threonine specific protein phosphatase PP1, catalytic subunit								wt	wt		PPP1CB	weak		Yes
hpo-8	T15B7.2	V-4P18		Protein tyrosine phosphatase-like protein PTPLA					Egl, Clr, small, Unc, Gro	Egl, Clr, small, Unc, Gro	Egl, Clr, small, Unc, Gro	Lvl, Gro, Let	wt			not found
ipp-5	C09B8.1	X-3C18	IPP	inositol 5-phosphatase								wt			INPP5A	moderate
let-92*†‡	F38H4.9	IV-6G06	STP	Serine/threonine protein phosphatase 2A, catalytic subunit					Emb, Lvl, Unc, Sick, Bmd	Emb, Lvl, Unc, Sick, Bmd	Emb, Lvl, Unc, Sick, Bmd	Emb, LvL, Ste, Sick	wt		PPP2CB	weak	Yes	Yes
mel-11	C06C3.1	II-6N17		Myosin phosphatase, regulatory subunit						Egl	Egl	Emb, Ste Progeny			PPP1R12A	moderate	epidermis
mtm-3	T24A11.1	III-1L08	DSP	myotubularin related protein 3 (and 4), myotubularin lipid phosphatase								Emb, reduced brood size			MTMR3	moderate	Yes
mtm-5	H28G03.6	X-3A07	DSP	myotubularin related protein 5, myotubularin lipid phosphatase								wt			SBF1/MTMR5 and SBF2	unknown	Yes
mtm-6	F53A2.8	III-6J19	DSP	myotubularin related protein 6, myotubularin lipid phosphatase								wt			MTMR6/MTMR8	no
ocrl-1	C16C2.3	I-4J06	IPP	inositol-1,4,5-triphosphate 5-phosphatase								wt	Let, Ste, thin		INPP5B	weak
paa-1*†‡	F48E8.5	III-2J10		Phosphatase 2A regulatory A subunit					Ste	Ste	Ste	Emb, Ste, Rup	wt		PPP2R1A	strong	Yes	Yes
ppfr-1, F16A11.3	M04C9.6	I-4J23		Protein phosphatase 2A regulatory subunit A and related proteins								wt	Ste, Let		PPP4R1	strong
ppfr-2	D2092.2	I-3O17		Protein phosphatase 4 regulatory subunit 2 related protein								wt	wt		PPP4R2	no, nuclear
pph-2	C29E6.3	11050 D1	cPTP						Gro, small	Gro, small	Gro, small	Lva, Lvt			PTPN23	moderate
pph-3	C02F4.2	IV-5F13	STP	Calcineurin A, Serine-threonine phosphatase 2B, catalytic subunit					small, Gro	small, Gro	small, Gro	Gro			PPP3CA/PPP2B	weak	Yes	Yes
pph-6	C34C12.3	10044 G4	STP	PP2A-related					Unc, small, Emb/Ste, Gro	Unc, small, Emb/Ste, Gro	Unc, small, Emb/Ste, Gro	wt	wt		PPP6C	unknown
ptp-2	F59G1.5	11001 C6	cPTP	Protein tyrosine phosphatase Corkscrew								Unc	wt		PTPN6 (SHP1)	weak
ptp-3	C09D8.1	II-7J03	RPTP	Protein tyrosine phosphatase								wt	wt		PTPRD	moderate	Yes	Yes
rsa-1	C25A1.9	I-5I05		Protein phosphatase 2 regulatory subunit, regulatory spindle assembly					no progeny, Gro	no progeny, Gro	no progeny, Gro	Ste, Lva, Emb			PPP2R3C	moderate
sur-6	F26E4.1	I-4J16		Serine/threonine protein phosphatase 2A					Egl, Gro	Gro	Gro	Emb, Let			PPP2R2A	unknown		Yes
ttx-7	F13G3.5	I-3J13	IPP	myo-inositol monophosphatase (IMPase)								wt	reduced brood size		IMPA1	moderate		Yes
unc-26	JC8.10	IV-7E19	IPP	Inositol-1,4,5-triphosphate 5-phosphatase (synaptojanin)								wt	Par, Unc,		SYNJ1	weak	pharynx	Yes
upp-1	ZK783.2	III-4E07	RPTP	Uridine phosphorylase					Dpy, Unc	Unc, Ste, Rup	Unc, Egl	wt			UPP2	moderate
	B0280.11	III-3D16	cPTP						Gro?			wt			PTPRA	strong
	C01G5.4	11051 F9	Fragment-RPTP									wt			CLIP1	weak
	C06A1.3	II-7K06	STP	Serine/threonine specific protein phosphatase PP1								wt			PPP1CC	weak
	C06G1.5	X-7O22		Protein phosphatase 2 regulatory subunit								wt			PPP2R3B	unknown		Yes
	C07E3.4	II-7C10	RPTP	Protein tyrosine phosphatase								wt			HAP1	weak
	C09H5.7	V-5F12	STP	Serine/threonine specific protein phosphatase PP1								wt			PPP1CC	weak
	C16A3.2	10043 D12		Dual specificity phosphatase								wt			DUSP6	moderate
	C24F3.2	IV-5K18	DSP	Dual specificity phosphatase								Ste			DUSP12	weak
	C25A6.1	11068 B12										wt			PPP1CB	weak
	C30A5.4	III-4I02	STP	Serine/threonine specific protein phosphatase PP1								wt			PPP1CA	no
	C33H5.16	IV-3P14	cPTP									wt			PTPRC	no
	C42C1.2	IV-6D11	STP									wt			PPM1H	moderate
	C43E11.5	I-1J14	cPTP									wt	wt
	C46A5.1	IV-3L18	cPTP	Protein tyrosine phosphatase								locomotion variant			PTPN2	unknown
	C47A4.3	IV-7E06	STP	Serine/threonine specific protein phosphatase PP1								wt			PPP1CB	weak
	C48B6.4	I-3I22	cPTP									wt
	CC8.c (CC8.2)	IV-1N08		Protein phosphatase, regulatory subunit PPP1R3C/D											PPP1R3E	unknown
	F13D11.3	X-3O05	DSP									wt			DUSP14	moderate
	F13E6.5	X-5M21	IPP	Lipid phosphate phosphatase and related enzymes of the PAP2 family								wt			PPAP2A	no
	F14F9.5	V-4G05										wt
	F20D6.6	V-5J12	STP									wt			PPP1CA	no
	F20H11.4	III-3D05	cPTP	Protein tyrosine phosphatase								wt			PTPRA	strong	pharynx	Yes
	F23B12.1*†‡	V-9B09	STP						Gro	Gro	Gro	wt			PPP1CC	weak
	F25B3.4	V-6P09	STP									wt			PPP1CB	weak
	F25H5.7	I-4F15	cPTP	Protein tyrosine phosphatase								wt			PTPN3	moderate
	F28C6.8	11026 G4		Dual specificity phosphatase						low broodsize		clear	wt		PTPMT1	moderate
	F36H12.10	IV-2B16	cPTP	Protein tyrosine phosphatase								wt			PTPRG	unknown
	F38H4.4	IV-6E20	cPTP	Protein tyrosine phosphatase								wt			PTPN1	moderate
	F40G12.10	V-9K10	cPTP	Protein tyrosine phosphatase								wt			PTPRA	strong
	F42G8.8	IV-4I09	STP	Serine/threonine specific protein phosphatase PP1								wt			PPP1CA	no
	F43C1.1	III-2G23		Serine/threonine phosphatase 2C containing leucine-rich repeats								wt			PHLPP2	unknown
	F47B3.7	I-1P23	cPTP	Protein tyrosine phosphatase								wt	wt		PTPRZ1	no
	F54C8.4	10025 D11	DSP	mRNA capping enzyme, guanylyltransferase (alpha) subunit					Ste	Ste	no progeny	Emb			DUSP11	unknown	pharynx
	F54F12.1	III-6D11	RPTP	Protein tyrosine phosphatase, contains WSN domain								wt			PTPRA	strong
	F58G1.3	II-8D11	STP	Serine/threonine specific protein phosphatase PP1						Unc, Sluggish, Egl?		wt			PPP1CC	weak
	K04D7.4	IV-5K10	RPTP									wt			PTPRS	unknown
	K07F5.8	IV-5I17	cPTP	Protein tyrosine phosphatase								wt			PTPN12	moderate
	K09F6.3	11035 D7								Gro?		wt			PTPN9	weak
	M05B5.1	I-3D15	cPTP	Protein tyrosine phosphatase								wt			PTPN5	moderate
	M70.3	IV-1L21	Fragment-RPTP									wt
	R01H10.7	III-5D09		Inositol-polyphosphate 4-phosphatase							Sick, Egl	wt			INPP4A	weak
	R08C7.8	IV-2E08	STP	Serine/threonine specific protein phosphatase PP1								wt			PPP1CA	no
	R10F2.6	III-1L11								Egl?		wt
	R13A5.11	III-4C17		Serine/threonine specific protein phosphatase PP1, catalytic subunit								wt			PPP1CA	no
	R17.2	III-5D08		Glucose-repressible alcohol dehydrogenase transcriptional effector CCR4								wt			PDE12	weak
	T16G12.7	III-5M04	STP	Serine/threonine specific protein phosphatase PP1								wt			PPP1CA	no
	T20B6.1	III-1J21	RPTP								long	wt			PTPRA	strong
	T27A3.5	I-2J18	cPTP									wt	wt		PTPRE	strong
	T28D9.3	II-5C09	IPP	Lipid phosphate phosphatase								wt	wt		PPAP2A	no
	T28F4.3	I-3P05	cPTP	Protein tyrosine phosphatase								wt			PTPRE	strong
	W03D8.2	I-1I24	STP	Serine/threonine specific protein phosphatase PP1								wt	wt		PPP1CA	no
	Y113G7C.1	11072 E6		Protein tyrosine phosphatase								wt			PTPN3	moderate
	Y22D7AR.12	III-7C19	RPTP	Protein tyrosine phosphatase
	Y40H4A.2	V-9H11	STP	Serine/threonine specific protein phosphatase PP1								wt			PPP1CA	no
	Y57G11C.6	11046 C3										wt			PTPRG	unknown
	Y57G7A.6	II-1F16	Fragment-RPTP									wt
	ZK1251.5	11304 F11								Gro?		wt
	ZK354.8	IV-2D20	cPTP	Protein tyrosine phosphatase								wt			PTPRB	no
cdc-25.3	ZK637.11	III-4D16											wt
egg-4*†‡	T21E3.1	I-1P05								Ste, Emb		Ste, Emb	Emb, Ste
fem-2	T19C3.8	III-1M09		FEMinization of XX and XO animals									wt
ida-1	B0244.2	III-3C11		Related to Islet cell Diabetes Autoantigen									wt
pef-1	F23H11.8	III-1G12		Phosphatase with EF hands									wt
pho-5	B0361.7	III-3L08		Lysosomal & prostatic acid phosphatase									wt
pph-1	C05A2.1	V-7I22		Serine/threonine specific protein phosphatase PP1									wt
pptr-2	C13G3.3	V-7F13		Protein phosphatase 2A									wt
prl-1	T19D2.2	X-2B03		Protein tyrosine phosphatase IVA1									wt
ptp-1	C48D5.2	III-1F18		PTP									wt
sdf-9	Y44A6D.4	V-13O13		PTP									wt
tag-83	F46F11.3	I-2F23											wt
tag-93	F25D1.1	V-7E02		Protein phosphatase 1B									wt
tap-1	C44H4.5	X-6F02											wt
tir-1	T23G7.5	II-6H21		Phosphatase Interacting with RNA/RNP					Unc			Unc	Emb, Rup
vhp-1	F08B1.1	II-4G06		MAP kinase					reduced brood size	reduced brood size, Gro	reduced brood size	reduced brood size	Sluggish, Rup
	C04F12.8	I-4H20		Dual specificity phosphatase									wt
	C09B9.7	11051 C12		WSN domain
	C15H7.3	III-5M03		PTP									wt
	C17H12.3	IV-3G12		Protein tyrosine phosphatase						Gro, Ste, Egl, Sick		Gro, Ste, Egl, Sick	wt
	C17H12.5	IV-3G16		Protein tyrosine phosphatase									wt
	C23G10.1	III-3A22		STP									wt
	C24D10.1	IV-2N17		Protein tyrosine phosphatase									wt
	C24H11.1	III-6G05		STP									wt
	C27B7.6	IV-4F13											wt
	C33F10.8	II-4C21		Protein tyrosine phosphatase						Bmd, short		Bmd, short	Emb
	C34D4.2	IV-3D03		Serine/threonine specific protein phosphatase PP1									wt
	C40A11.5	II-2K18		Protein tyrosine phosphatase									wt
	C50C3.7	III-4G12		pp									wt
	C55B7.3	I-3I21		PTP									wt
	F08F3.8	V-4A08		PTP									wt
	F10G8.1	I-5C11		PTP									wt
	F14F7.5	11038 D11		WSN domain
	F20B6.1	X-2F07		PTP									wt
	F22D6.9	I-3B07		Serine/threonine specific protein phosphatase PP1, catalytic subunit									wt
	F26A3.4	I-3D20		Dual specificity phosphatase									wt
	F26B1.5	I-3C15		STP									wt
	F35C11.2	11030 A12		PTP					Ste			Ste
	F36H1.3	IV-5H22											wt
	F40E3.5	I-1I04		Serine/threonine specific protein phosphatase PP1, catalytic subunit									wt
	F42G9.1	11008 G4		STP									wt
	F44B9.9	III-4A16		Serine/threonine specific protein phosphatase PP1									wt
	F47B3.2	I-1P13											wt
	F48F5.1	V-13A23											wt
	F49E11.7	IV-6N18											wt
	F52H3.6	II-7I19		Serine/threonine specific protein phosphatase PP1									wt
	F53C3.13	II-3J11		Lipid phosphatase pp									wt
	F55H12.2	I-4K24											wt
	F57H12.5	IV-4E21		Protein tyrosine phosphatase									wt
	H06O01.4	I-3M24											wt
	K03H1.8	III-5G22											wt
	K07F5.6	IV-5I13		Protein tyrosine phosphatase									wt
	M04G7.2	IV-1M01		Protein tyrosine phosphatase									wt
	M05D6.3	II-6M23		Protein tyrosine phosphatase									wt
	M162.7	V-12H08											wt
	M70.1	IV-1L17		WSN domain									wt
	R03D7.8	II-7J01		Serine/threonine specific protein phosphatase PP1,									wt
	R06B10.1	III-1I16		Protein tyrosine phosphatase									wt
	R06B10.2	III-1I18											wt
	R09E10.2	IV-5O12
	R10E4.9	III-2K07		Protein tyrosine phosphatase-like protein PTPLA						Egl		Egl	wt
	R155.3	III-1O20		Protein tyrosine phosphatase						Egl?		Egl?	wt
	T06D8.3	II-7P05		Lipid phosphate phosphatase and related enzymes of the PAP2 family									wt
	T12B3.1	10013 E5		PTP
	T13H5.1	11038 F8
	T22C1.8	I-3N12		Protein tyrosine phosphatase									wt
	T23F11.1	III-2G22		Serine/threonine protein phosphatase									wt
	T25B9.10	IV-5P05		Inositol polyphosphate 5-phosphatase
	VW02B12L.2	II-7F08		Protein tyrosine phosphatase									wt
	W01B6.6	IV-5C10											wt
	W03F11.4	I-1C14											wt
	W09D10.4	III-5P19		Serine/threonine protein phosphatase									wt
	W09H1.1	II-8L03											wt
	Y110A7A.p	I-2E18
	Y116A8C.37	IV-8K01		Protein tyrosine phosphatase									wt
	Y18H1A_68.a	I-7B17
	Y39B6B.ff	V-12I18
	Y5F2A.3	IV-5J10											wt
	Y69E1A.4	IV-5F16		Serine/threonine specific protein phosphatase PP1									wt
	Y80D3B.f	V-12G06
	ZC477.2	IV-3B13		Serine/threonine specific protein phosphatase PP1									wt
	ZC477.3	IV-3B15											wt
	ZK354.9	IV-2D22		Serine/threonine specific protein phosphatase PP1, catalytic subunit									wt
	ZK484.7	I-2J06											wt
	ZK757.2	III-5E14		Dual specificity phosphatase									wt
	ZK938.1	II-7A17		Serine/threonine specific protein phosphatase PP1									wt
	Total 183
¹ Wormbase release WS225
² Plowman et al, 1999
	¹ wormbase release WS225
	² Manning G et al., 2005 Wormbook
												85.2941
Legend
		Sarcomere structure defects in response to chronic RNAi treatment
		Sarcomere structure defects in response to acute RNAi treatment
		Mitochondrial networks defects in response to chronic RNAi treatment
		Mitochondrial networks defects in response to acute RNAi treatment
		Cytosolic protein homeostasis affected in response to chronic RNAi treatment
		Cytosolic protein degradation induced by acute RNAi treatment
Yes		Developmental or behavioral phenotype observed in response to chronic RNAi treatment
		No defect observed in response to RNAi treatment
*		Lethality in sarcomere screen
†		Lethality in mitochondrial screen
‡		Lethality in protein homeostasis screen
*†‡

## Sheet: not found or no pp
Gene not found on wormbase or not a phosphatase (from Source BioScience phosphatase clone list)
Genetic Loci	Sequence name¹·²	RNAi bacteria clone
sma-6	C32D5.2	II-4N13
akt-1	C12D8.10	V-7I17
	M05D6.3	II-6M23
	F33A8.6	N/A
	B0207.1	N/A
	T03F6.8	unknown, pseudogene
	F08F3.5	V-4A02
	R31.2	V-8C11
	H02F09.4	X-1D01
	H18N23.a	X-7J20
	F38E9.3	X-7M04
	C53D5.b	I-1C15
	Y48G1A_54.b	I-7B24
	H06I04.d	III-1N01
	Y32H12A.e	III-2H02
	B0478.2	IV-3M10
	F53B2.5	IV-6N17
	Y62E10A.m	IV-7I17
	Y41D4A_3192.b	IV-8D09
	Y69A2A_2991.c	IV-8J16
	Y39B6B.e	V-12I12
nab-1	C43E11.6	I-1J16
ima-2	F26B1.3	I-3C11
	B0511.7	I-5I20
cki-2	T05A6.2	II-5H10
	C18E9.7	II-6B13
cki-1	T05A6.1	II-5H08
	ZK945.8	II-7K19
sma-4	R12B2.1	III-3E09
sma-3	R13F6.9	III-3J09
kap-1	F08F8.3	III-3N14
lin-12	R107.8	III-4J14
sma-2	ZK370.2	III-4N03
	T16G12.6	III-5M02
ima-3	F32E10.4	IV-3H04
	C33H5.8	IV-3N22
xpo-3	C49H3.10	IV-4C19
soc-1	F41F3.2	V-3D06
dbl-1	T25F10.2	V-4N08
ima-1	T19B10.7	V-7L21
Genetic loci¹	Sequence name¹·²	RNAi bacteria clone	Clone is sequence verified	Phosphatase Group¹·²	Description¹
Excluded from results analysis as MRC clone was incorrect and as there was no Vidal clone
	F55F8.7	I-2J05	yes, incorrect
	F47B3.1	I-1P21	yes, incorrect	cPTP	Protein tyrosine phosphatase
	T20H9.6	III-1D23	yes, incorrect	Fragment-RPTP
	ZK809.1	IV-6O17	yes, incorrect	cPTP	Protein tyrosine phosphatase
	T04F3.3	V-7N24	cPTP	MEG2	Protein tyrosine phosphatase
	C08G5.1	II-1M10	RPTP	R155.3	Protein tyrosine phosphatase
lip-1	C05B10.1	IV-3I16	DSP	MKP	Lateral-signal-Induced Phosphatase
