# Supplementary material for: Functional phosphatome requirement for protein homeostasis, networked mitochondria, and sarcomere structure in C. elegans muscle
Source: J Cachexia Sarcopenia Muscle. 2017 May 15;8(4):660–72. doi: 10.1002/jcsm.12196 (PMC5566650; doi:10.1002/jcsm.12196)
Supplement: Supplementary file 2 — Dataset 2. List of kinase kinase interactions. [file JCSM-8-660-s002.xlsx]

## Sheet: Protein Degradation Functional
Kinase	Kinase
abl-1	Y50D7A.3
cdk-4	abl-1
cdk-4	plk-1
chk-1	abl-1
chk-1	gsk-3
dkf-1	abl-1
dkf-1	ver-4
frk-1	abl-1
frk-1	gsk-3
frk-1	let-502
frk-1	ver-4
gck-4	let-502
gck-4	pkn-1
gsk-3	air-2
gsk-3	csnk-1
ire-1	pek-1
let-502	tlk-1
mig-15	abl-1
mig-15	ver-4
mrck-1	cdk-4
mrck-1	let-502
mrck-1	pat-4
pat-4	abl-1
pat-4	let-502
pat-4	mig-15
pat-4	pkn-1
pkg-2	gsk-3
pkg-2	mrck-1
pkg-2	sgk-1
pkn-1	abl-1
pkn-1	let-502
pkn-1	mig-15
pkn-1	ver-4
sgk-1	ver-4
tlk-1	abl-1
ver-4	abl-1
let-363	sgk-1

## Sheet: Protein Degradation Physical
Kinase	Kinase
chk-1	sgk-1
dkf-1	abl-1
gsk-3	aak-2
gsk-3	chk-1
gsk-3	pat-4
gsk-3	plk-1
gsk-3	sgk-1
let-502	gsk-3
plk-1	sgk-1
sgk-1	csnk-1
sgk-1	let-363

## Sheet: Proteostasis Functional
Kinase	Kinase
aak-2	csnk-1
aak-2	kin-3
aak-2	kin-32
aak-2	pmk-1
abl-1	frk-1
abl-1	kin-3
abl-1	kin-32
abl-1	mek-2
abl-1	mig-15
abl-1	pmk-1
air-2	gsk-3
air-2	kin-3
air-2	pmk-1
cdk-4	abl-1
cdk-4	jnk-1
csnk-1	gsk-3
daf-11	sgk-1
ddr-2	abl-1
ddr-2	kin-32
ddr-2	pat-4
ddr-2	pkc-1
ddr-2	pkn-1
ddr-2	pmk-1
ddr-2	ver-3/ver-4
dkf-1	abl-1
dkf-1	jnk-1
dkf-1	kin-32
dkf-1	mek-2
dkf-1	pkc-1
dkf-1	pmk-1
dkf-1	ver-3/ver-4
dlk-1	mek-2
egl-15	dkf-1
egl-15	kin-30
egl-15	kin-32
egl-15	let-502
egl-15	ver-3/ver-4
frk-1	gsk-3
frk-1	kin-3
frk-1	kin-32
frk-1	let-502
gck-4	let-502
gck-4	pkn-1
gsk-3	abl-1
gsk-3	egl-15
gsk-3	kin-32
gsk-3	pmk-1
ire-1	pek-1
jkk-1	kin-32
jnk-1	abl-1
jnk-1	gsk-3
jnk-1	jkk-1
jnk-1	kin-32
jnk-1	pmk-1
kin-3	cdk-4
kin-3	egl-15
kin-3	gsk-3
kin-3	mpk-2
kin-3	unc-22
let-363	sgk-1
let-502	kin-3
let-502	kin-32
let-502	pat-4
mek-2	jkk-1
mek-2	jnk-1
mek-2	kin-32
mek-2	pmk-1
mig-15	jkk-1
mig-15	kin-32
mpk-2	frk-1
mpk-2	mek-2
mpk-2	pmk-1
mrck-1	cdk-4
mrck-1	let-502
mrck-1	mek-2
mrck-1	mpk-2
mrck-1	pat-4
mrck-1	pkg-2
pat-4	abl-1
pat-4	gsk-3
pat-4	kin-3
pat-4	kin-32
pat-4	mig-15
pkc-1	abl-1
pkc-1	dkf-2
pkc-1	kin-32
pkc-1	mek-2
pkc-1	ver-3/ver-4
pkg-2	gsk-3
pkg-2	kin-3
pkg-2	mek-2
pkg-2	mpk-2
pkg-2	pmk-1
pkg-2	sgk-1
pkn-1	abl-1
pkn-1	kin-32
pkn-1	let-502
pkn-1	mig-15
pkn-1	pat-4
pkn-1	ver-3/ver-4
pmk-1	jkk-1
pmk-1	kin-3
pmk-1	kin-32
pmk-1	let-502
sgk-1	pkc-1
sgk-1	pmk-1
sgk-1	ver-3/ver-4
spk-1	frk-1
spk-1	kin-3
spk-1	let-502
spk-1	mpk-2
spk-1	pmk-1
tag-172	kin-3
tag-172	spk-1
unc-22	abl-1
unc-22	frk-1
ver-3/ver-4	abl-1
ver-3/ver-4	frk-1
ver-3/ver-4	kin-32
ver-3/ver-4	mig-15
ver-3/ver-4	pmk-1
Y50D7A.3	abl-1
Y50D7A.3	gsk-3
C18H7.4	M7.7
F38E9.5	pmk-1
F38E9.5	unc-60

## Sheet: Proteostasis Physical
Kinase	Kinase
air-2	pkc-1
dkf-1	abl-1
dkf-1	pkc-1
egl-15	kin-30
egl-15	let-502
gsk-3	aak-2
gsk-3	air-2
gsk-3	egl-15
gsk-3	kin-32
gsk-3	let-502
gsk-3	pat-4
gsk-3	pkc-1
gsk-3	pmk-1
gsk-3	sgk-1
gsk-3	spk-1
jkk-1	dlk-1
jnk-1	jkk-1
kin-3	aak-2
kin-3	bet-1
kin-3	gsk-3
kin-3	pkc-1
kin-3	pmk-1
kin-3	sgk-1
kin-32	let-502
mek-2	kin-3
mek-2	pkc-1
mek-2	pmk-1
mek-2	sgk-1
mig-15	jnk-1
mpk-2	sgk-1
nipi-3	jkk-1
nipi-3	mek-2
pkc-1	aak-2
pkc-1	pmk-1
pkn-1	jnk-1
pmk-1	aak-2
pmk-1	jkk-1
pmk-1	spk-1
sgk-1	csnk-1
sgk-1	let-363
sgk-1	pmk-1
spk-1	csnk-1
tag-172	pkc-1
tag-172	sgk-1
unc-60	F38E9.5
ver-3/ver-4	kin-32

## Sheet: Acute Mitochindrial Functional
Kinase	Kinase
gsk-3	kin-1
gsk-3	sma-6
gsk-3	vrk-1
kin-1	egl-4/pkg-2
kin-1	pkc-3
kin-34	abl-1
kin-34	gsk-3
mes-1	gsk-3
sma-6	egl-4
unc-22	frk-1/kin-14
unc-22	pkc-3
unc-43	egl-4/pkg-2
unc-43	gsk-3
unc-43	pkc-3
ver-3	abl-1
ver-3	ddr-1
ver-3	frk-1/kin-14
vrk-1	kin-34
wee-1.3	cdk-7
wee-1.3	kin-1
csnk-1	kin-1
egl-4/pkg-2	F39C12.1
vrk-1	ver-3
let-363	atl-1

## Sheet: Acute Mitochondrial Physical
Kinase	Kinase
cdk-7	gsk-3
dkf-1	abl-1
grk-2	kin-1
gsk-3	kin-1
gsk-3	kin-34
gsk-3	pat-4
kin-1	cdk-8
sma-6	gsk-3
unc-43	kin-1
unc-89	unc-22
wee-1.3	kin-34

## Sheet: Mitochondrial Func
Kinase	Kinase
aak-1	kin-1
aak-1	pmk-1
abl-1	ddr-1
abl-1	frk-1/kin-14
abl-1	grk-2
abl-1	gsk-3
abl-1	mom-4
abl-1	pkc-3
abl-1	pmk-1
abl-1	unc-22
air-2	atl-1
air-2	gsk-3
air-2	kin-1
air-2	pmk-1
air-2	trr-1
akt-2	cdk-2
akt-2	grk-2
atl-1	cdk-7
cdk-2	abl-1
cdk-2	cdk-8
cdk-7	abl-1
cdk-7	egl-4/pkg-2
cdk-8	abl-1
cdk-8	bet-1
cdtl-7	cdk-8
dkf-1	abl-1
dkf-1	grk-2
dkf-1	kin-1
dkf-1	pkc-3
dkf-1	pmk-1
egl-4/pkg-2	grk-2
egl-4/pkg-2	gsk-3
egl-4/pkg-2	unc-43
F09C12.2	egl-4/pkg-2
F09C12.2	frk-1/kin-14
F09C12.2	pmk-1
F09C12.2	unc-43
frk-1/kin-14	gsk-3
frk-1/kin-14	unc-22
grk-1	grk-2
grk-2	kin-1
grk-2	pkc-3
gsk-3	kin-1
gsk-3	sma-6
ire-1	mom-4
kin-1	abl-1
kin-1	egl-4/pkg-2
kin-1	pkc-3
kin-1	wee-1.3
let-363	akt-2
let-363	atl-1
mes-1	gsk-3
mom-4	akt-2
mom-4	cdk-2
mom-4	frk-1/kin-14
mom-4	grk-2
mom-4	pmk-1
mom-4	unc-22
nipi-3	pmk-1
pat-4	abl-1
pat-4	ddr-1
pat-4	grk-2
pkc-3	spk-1
pmk-1	cdk-7
pmk-1	ddr-1
pmk-1	egl-4/pkg-2
pmk-1	gsk-3
pmk-1	kin-1
pmk-1	pkc-3
pmk-1	spk-1
sma-6	egl-4
spk-1	F09C12.2
spk-1	frk-1/kin-14
tag-172	spk-1
unc-22	pkc-3
unc-43	gsk-3
unc-43	pkc-3
ver-3	abl-1
ver-3	ddr-1
ver-3	dkf-1
ver-3	frk-1/kin-14
ver-3	mom-4
ver-3	pmk-1
wee-1.3	air-2
wee-1.3	cdk-7
wee-1.3	pmk-1

## Sheet: Mitochondrial Physical
Kinase	Kinase
aak-1	cdk-7
aak-1	gsk-3
abl-1	dkf-1
cdk-8	kin-1
grk-2	kin-1
gsk-3	air-2
gsk-3	cdk-7
gsk-3	kin-1
gsk-3	kin-34
gsk-3	R02C2.1
kin-1	air-2
kin-1	tag-172
kin-34	wee-1.3
mom-4	gsk-3
mom-4	pmk-1
pmk-1	gsk-3
pmk-1	spk-1
R02C2.1	wee-1.3
spk-1	gsk-3
T08D2.7	Y38H8A.4
tag-172	cdtl-7
tag-172	kin-34
tag-172	R02C2.1
tag-172	wee-1.3
unc-43	air-2
unc-43	kin-1
unc-43	pmk-1
unc-89	unc-22

## Sheet: Acute Sarcomere  Functional
Kinase	Kinase
F11E6.8	kin-3
F11E6.8	pkc-3
F11E6.8	pmk-1
F11E6.8	spk-1
hpk-1	pat-4
kin-3	spk-1
kin-3	unc-22
kin-3	unc-89
let-502	kin-3
let-502	pkc-3
let-502	pmk-1
let-502	spk-1
lit-1	kin-3
mek-2	kin-3
mek-2	pkc-3
mek-2	pmk-1
pat-4	kin-3
pat-4	let-502
pmk-1	kin-3
pmk-1	pkc-3
pmk-1	sgk-1
pmk-1	spk-1
spk-1	pkc-3
unc-22	pkc-3
unc-22	unc-89
unc-43	pkc-3

## Sheet: Acute Sarcomeric Physical
Kinase	Kinase
csnk-1	sgk-1
csnk-1	spk-1
hpk-1	sgk-1
kin-3	mek-2
kin-3	sgk-1
lit-1	hpk-1
mek-2	pkc-3
mek-2	plk-1
mek-2	sgk-1
plk-1	sgk-1
plk-2	plk-3
plk-2	sgk-1
pmk-1	kin-3
pmk-1	mek-2
pmk-1	sgk-1
pmk-1	spk-1
pmk-1	unc-43
sgk-1	F09C12.2
sgk-1	plk-3

[truncated: 2 more sheets: Sarcomeric Functional, Sarcomeric Physical]
