# Supplementary material for: Functional phosphatome requirement for protein homeostasis, networked mitochondria, and sarcomere structure in C. elegans muscle
Source: J Cachexia Sarcopenia Muscle. 2017 May 15;8(4):660–72. doi: 10.1002/jcsm.12196 (PMC5566650; doi:10.1002/jcsm.12196)
Supplement: Supplementary file 3 — Dataset 3. List of phosphatase phosphatase interactions. [file JCSM-8-660-s003.xlsx]

## Sheet: Protein Degradation Functional
Phosphatase	Phosphatase
let-92	cdc-25.1
paa-1	let-92
paa-1	C06G1.5
ptp-3	clr-1
rsa-1	paa-1

## Sheet: Protein Degradation Physical
Phosphatase	Phosphatase

## Sheet: Proteostasis Functional
Phosphatase	Phosphatase
egg-3	egg-5
ttx-7	pph-3/tax-6
dep-1	ptp-3
dep-1	clr-1
gsp-1	let-92
gsp-1	paa-1
unc-26	ttx-7
unc-26	mtm-6
cdc-25.2	let-92

## Sheet: Proteostasis Physical
Phosphatase	Phosphatase

## Sheet: Acute Mitochondrial  Functional
Phosphatase	Phosphatase
cdc-14	gsp-2
egg-5	egg-3
F13D11.3	K07F5.8
ZK354.8	K07F5.8
gsp-2	gfi-2
gsp-2	sur-6
gsp-2	let-92
let-92	sur-6
let-92	cdc-25.2
mel-11	gsp-2
paa-1	let-92
paa-1	gsp-2
ptp-3	clr-1
ptp-3	dep-1
ptp-3	mel-11
rsa-1	paa-1
sur-6	paa-1
sur-6	pph-6
CC8.c/CC8.2	paa-1
CC8.c/CC8.2	gsp-2
K07F5.8	ptp-3
K07F5.8	F13D11.3

## Sheet: Acute Mitochondiral Physical
Phosphatase	Phosphatase

## Sheet: Mitochondiral Func
Phosphatase	Phosphatase
F25H5.7	K07F5.8
F47B3.7	K07F5.8
egg-5	egg-3
pph-6	sur-6
F13D11.3	K07F5.8
ZK354.8	K07F5.8
dep-1	ptp-3
gsp-2	gfi-2
gsp-2	cdc-14
let-92	gsp-2
let-92	cdc-25.2
mel-11	gsp-2
paa-1	let-92
paa-1	gsp-2
ptp-3	clr-1
ptp-3	mel-11
rsa-1	paa-1
sur-6	let-92
sur-6	gsp-2
sur-6	paa-1
CC8.c/CC8.2	paa-1
CC8.c/CC8.2	gsp-2
K07F5.8	ptp-3
K07F5.8	F13D11.3

## Sheet: Mitochondrial Physical
Phosphatase	Phosphatase

## Sheet: Acute Sarcomere Functional
Phosphatase	Phosphatase
egg-5	egg-3
gsp-1	gfi-2
let-92	cdc-25.1
let-92	gsp-1
mel-11	gsp-1
sur-6	let-92
sur-6	gsp-1
sur-6	pph-6
C33H5.16	T27A3.5
F38H4.4	C33H5.16
K04D7.4	C33H5.16

## Sheet: Acute Sarcomeric Physical
Phosphatase	Phosphatase

[truncated: 2 more sheets: Sarcomere Functional, Sarcomere  Physical]
