# Supplementary material for: Functional phosphatome requirement for protein homeostasis, networked mitochondria, and sarcomere structure in C. elegans muscle
Source: J Cachexia Sarcopenia Muscle. 2017 May 15;8(4):660–72. doi: 10.1002/jcsm.12196 (PMC5566650; doi:10.1002/jcsm.12196)
Supplement: Supplementary file 4 — Dataset 4. List of combined kinase phosphatase interactions. [file JCSM-8-660-s004.xlsx]

## Sheet: Protein Degradation Functional
Kinase	Phosphatase
abl-1	ptp-3
air-2	C09H5.7
air-2	gsp-3
air-2	gsp-4
chk-1	let-92
csnk-1	let-92
let-502	cdc-25.1
plk-1	cdc-25.1
air-2	cdc-25.1
chk-1	cdc-25.1
air-2	let-92
plk-1	let-92
csnk-1	paa-1
sgk-1	pph-3/tax-6
aak-2	pph-3/tax-6
let-502	ptp-3
pat-4	ptp-3
sgk-1	ptp-3

## Sheet: Protein Degradation Physical
Kinase	Phosphatase
air-2	C09H5.7
air-2	gsp-3
air-2	gsp-4
chk-1	cdc-25.1

## Sheet: Proteostasis Functional
Kinase	Phosphatase
aak-2	pph-6
abl-1	ptp-3
air-2	cdc-25.1
air-2	let-92
air-2	C09H5.7
air-2	gsp-3
air-2	gsp-4
air-2	F25B3.4
chk-1	cdc-25.1
chk-1	let-92
csnk-1	let-92
let-502	ptp-3
let-502	cdc-25.1
let-502	daf-18
pat-4	ptp-3
pek-1	gsp-1
plk-1	cdc-25.1
plk-1	gsp-2
plk-1	let-92
plk-1	cdc-25.2
sgk-1	tax-6/pph-3
egl-15	clr-1
jnk-1	let-92
kin-3	let-92
kin-3	daf-18
kin-32	gsp-1
kin-32	gsp-3
kin-32	gsp-4
kin-32	F25B3.4
kin-32	daf-18
mek-2	let-92
pmk-1	egg-5
pmk-1	cdc-25.2
egl-15	cdc-25.1
plk-1	cdc-25.1
egl-15	cel-1
mek-2	cel-1
F36H12.9	gsp-3
egl-15	mtm-3
csnk-1	paa-1
sgk-1	pph-3/tax-6
aak-2	pph-3/tax-6
egl-15	ptp-3
sgk-1	ptp-3
pmk-1	Y22D7AR.12
let-363	daf-18
sgk-1	daf-18
lin-2	dep-1
air-2	gsp-1
plk-1	gsp-1
let-363	pph-6

## Sheet: Proteostasis Physical
Kinase	Phosphatase
air-2	C09H5.7
air-2	gsp-3
air-2	gsp-4
air-2	F25B3.4
chk-1	cdc-25.1
let-502	daf-18
plk-1	cdc-25.2
kin-3	daf-18
pmk-1	egg-5
pmk-1	cdc-25.2

## Sheet: Acute Mitochondrial  Functional
Kinase	Phosphatase
abl-1	K07F5.8
atl-1	gsp-2
cdk-7	cdc-25.2
csnk-1	let-92
gsk-3	sur-6
kin-1	egg-5
kin-1	K07F5.8
kin-34	cdc-25.2
let-363	C01G5.4
pkg-2	mel-11
wee-1.3	cdc-25.2
Y38H8A.3	gsp-3
kin-1	let-92
csnk-1	paa-1
kin-1	paa-1
abl-1	ptp-3
let-363	daf-18
let-363	pph-6
csnk-1	sur-6
kin-1	sur-6

## Sheet: Acute Mitochondrial Physical
Kinase	Phosphatase

## Sheet: Mitochondrial Func
Kinase	Phosphatase
abl-1	K07F5.8
atl-1	gsp-2
cdk-7	cdc-25.4
csnk-1	let-92
csnk-1	paa-1
csnk-1	sur-6
ddr-1	ptp-2
gsk-3	ptp-2
gsk-3	sur-6
kin-1	egg-5
kin-1	K07F5.8
kin-34	cdc-25.2
kin-34	cdc-25.4
let-363	C01G5.4
pkg-2	mel-11
wee-1.3	cdc-25.2
air-2	gsp-2
air-2	sur-6
air-2	C06A1.3
air-2	gsp-3
air-2	gsp-4
air-2	C47A4.3
air-2	F25B3.4
cdtl-7/cdk-12	pph-6
mom-4	pph-6
pat-4	mel-11
pmk-1	F47B3.7
pmk-1	egg-5
pmk-1	cdc-25.2
pmk-1	cdc-25.4
akt-2	gsp-3
Y38H8A.3	gsp-3
air-2	let-92
kin-1	let-92
kin-1	paa-1
abl-1	ptp-3
pat-4	ptp-3
pmk-1	Y22D7AR.12
akt-2	daf-18
let-363	daf-18
let-363	pph-6
T08D2.7	gsp-2
pmk-1	K07F5.8
wee-1.3	cdc-25.4
T08D2.7	cdc-25.4
pmk-1	F47B3.7

## Sheet: Mitochondrial Physical
Kinase	Phosphatase
air-2	C06A1.3
air-2	gsp-3
air-2	gsp-4
air-2	C47A4.3
air-2	F25B3.4
akt-2	gsp-3
mom-4	F25H5.7
pat-4	mel-11
pmk-1	egg-5
pmk-1	cdc-25.2
pmk-1	cdc-25.4
R02C2.1	F25H5.7

## Sheet: Acute Sarcomere Functional
Kinase	Phosphatase
kin-3	F38H4.4
kin-3	C33H5.16
let-502	cdc-25.1
let-502	daf-18
pat-4	mel-11
plk-1	let-92
plk-2	cdc-25.1
plk-2	let-92
pmk-1	egg-5
sgk-1	tax-6/pph-3
plk-3	egg-5
csnk-1	let-92
kin-1	let-92
kin-3	let-92
mek-2	let-92
sgk-1	pph-3/tax-6
let-502	mel-11
csnk-1	sur-6
gsk-3	sur-6
plk-1	sur-6
plk-2	sur-6
mek-2	clr-1
plk-1	gsp-1
pmk-1	C33H5.16

## Sheet: Acute Sarcomere Physical
Kinase	Phosphatase
kin-3	F38H4.4
kin-3	C33H5.16
let-502	mel-11
let-502	daf-18
pat-4	mel-11
pmk-1	egg-5

[truncated: 2 more sheets: Sarcomere Functional, Sarcomeric Physical]
